# Supplementary material for: Polygenic Scores and Networks of Psychopathology Symptoms
Source: JAMA Psychiatry. 2024 Jun 12;81(9):902–10. doi: 10.1001/jamapsychiatry.2024.1403 (PMC11170456; doi:10.1001/jamapsychiatry.2024.1403)
Supplement: Supplement 2. — eTable 1. Items of the SDQ and SMFQ, with node abbreviations, endorsement frequencies, sample size (of genotyped individuals), mean and standard deviations eTable 2. Number of SNPs resulting from GWAS QC procedures and SNPs included in polygenic scores (PGS). eTable 3. Model fit indices for Model 2 in all networks and model comparisons between constraned and unconstrained models in all networks. eTable 4. Model 3 results: model comparisons between models with all PGS edges, and models without PGS edges in each network. eTable 5. Model 4 results: model comparisons between models with all PRS edges (original), and models without a single PRS edge in each network. eTable 6. Model 5 results: model comparisons between models where PRS edges are equal between ALSPAC and TEDS (original) and models where they are free to vary. eTable 7. BMI PGS network matrix eTable 8. Depression PGS network matrix eTable 9. EA PGS network matrix eTable 10. Anxiety PGS network matrix eTable 11. ADHD PGS network matrix eTable 12. All PGS network matrix eTable 13. Phenotypic network matrix eTable 14. Covariate-adjusted correlations between polygenic scores and scale items eTable 15. STROBE Statement—Checklist of items that should be included in reports of cohort studies [file jamapsychiatry-e241403-s002.xlsx]

## Sheet: TOC
Piazza GG, Allegrini AG, Eley TC, et al. Polygenic scores and networks of psychopathology symptoms. JAMA Psychiatry. Published online June 12, 2024. doi:10.1001/jamapsychiatry.2024.1403
eTable 1: Items of the SDQ and SMFQ, with node abbreviations, endorsement frequencies, sample size (of genotyped individuals), mean and standard deviations
eTable 2: Number of SNPs resulting from GWAS QC procedures and SNPs included in polygenic scores (PGS).
eTable 3: Model fit indices for Model 2 in all networks and model comparisons between constraned and unconstrained models in all networks.
eTable 4: Model 3 results: model comparisons between models with all PGS edges, and models without PGS edges in each network.
eTable 5: Model 4 results: model comparisons between models with all PRS edges (original), and models without a single PRS edge in each network.
eTable 6: Model 5 results: model comparisons between models where PRS edges are equal between ALSPAC and TEDS (original) and models where they are free to vary.
eTable 7: BMI PGS network matrix
eTable 8: Depression PGS network matrix
eTable 9: EA PGS network matrix
eTable 10: Anxiety PGS network matrix
eTable 11: ADHD PGS network matrix
eTable 12: All PGS network matrix
eTable 13: Phenotypic network matrix
eTable 14: Covariate-adjusted correlations between polygenic scores and scale items
eTable 15: STROBE Statement—Checklist of items that should be included in reports of cohort studies

## Sheet: eTable1
eTable 1: Items of the SDQ and SMFQ, with node abbreviations, endorsement frequencies, sample size (of genotyped individuals), mean and standard deviations
Network node	Scale	Item	ALSPAC					TEDS
			Not true	Sometimes	TRUE	Mean	SD	Not true	Sometimes	TRUE	Mean	SD
COND.1	SDQ	Temper tantrums	3332	1682	476	0.48	0.65	2457	1584	574	0.592	0.7
COND.2	SDQ	Disobedient	3326	1994	180	0.428	0.557	3040	1392	185	0.382	0.562
COND.3	SDQ	Often fights	5140	278	32	0.063	0.266	4392	195	30	0.055	0.255
COND.4	SDQ	Cheats	4539	813	73	0.177	0.415	3678	836	107	0.227	0.471
COND.5	SDQ	Steals	5324	100	17	0.025	0.174	4456	130	36	0.044	0.24
EMO.1	SDQ	Complained of sickness	3519	1630	331	0.418	0.603	3206	1118	288	0.367	0.598
EMO.2	SDQ	Many worries	3878	1373	196	0.324	0.539	2961	1328	325	0.429	0.621
EMO.3	SDQ	Often unhappy	4636	763	88	0.171	0.417	3814	673	128	0.201	0.465
EMO.4	SDQ	Nervous in new situations	4077	1196	215	0.296	0.536	2842	1446	330	0.456	0.625
EMO.5	SDQ	Many fears	4428	913	115	0.209	0.456	3384	1012	221	0.315	0.558
HYP.1	SDQ	Overactive, Restless	4030	1130	298	0.316	0.571	3120	1122	374	0.405	0.635
HYP.2	SDQ	Fidgeting	4279	928	269	0.268	0.543	3450	867	300	0.318	0.589
HYP.3	SDQ	Easily distracted	2961	1917	613	0.572	0.684	2579	1613	422	0.533	0.657
HYP.4	SDQ	Does not think things out	1349	3431	611	0.863	0.587	1244	2807	555	0.85	0.607
HYP.5	SDQ	Bad attention	2250	2553	677	0.713	0.672	2011	2074	532	0.68	0.67
PEER.1	SDQ	Solitary	4157	1136	184	0.275	0.516	3612	830	180	0.257	0.519
PEER.2	SDQ	Does not have a good friend	4811	540	127	0.145	0.413	3991	530	97	0.157	0.417
PEER.3	SDQ	Not generally liked	4543	881	55	0.181	0.41	3907	640	66	0.167	0.41
PEER.4	SDQ	Bullied	4218	955	154	0.237	0.489	3636	793	185	0.252	0.518
PEER.5	SDQ	Gets on better with adults	4295	902	151	0.225	0.481	3700	755	161	0.233	0.499
PRO.1	SDQ	Considerate of others	80	2021	3382	1.602	0.518	76	1339	3207	1.677	0.501
PRO.2	SDQ	Shared readily with others	98	1324	4044	1.722	0.486	171	1117	3304	1.682	0.54
PRO.3	SDQ	Helpful	86	1194	4210	1.751	0.467	86	845	3691	1.78	0.457
PRO.4	SDQ	Kind to younger children	23	801	4663	1.846	0.373	67	502	4052	1.862	0.384
PRO.5	SDQ	Volunteers to help	366	2301	2726	1.438	0.618	249	1546	2823	1.557	0.596
DEP.10	SMFQ	Felt lonely	4742	700	64	0.15	0.389	4178	386	52	0.106	0.343
DEP.11	SMFQ	Felt unloved	4979	477	45	0.103	0.33	4312	269	33	0.073	0.286
DEP.12	SMFQ	Felt not as good as others	4868	565	69	0.128	0.37	3956	590	72	0.159	0.406
DEP.13	SMFQ	Felt they did everything wrong	4539	891	74	0.189	0.424	4042	519	55	0.136	0.376
DEP.2	SMFQ	Not enjoying anything	4778	653	61	0.141	0.379	4362	216	43	0.065	0.282
DEP.3	SMFQ	Tired	4264	1153	93	0.243	0.467	4122	443	51	0.118	0.355
DEP.5	SMFQ	Felt no good	4874	564	63	0.125	0.364	4214	354	46	0.097	0.328
DEP.6	SMFQ	Cried a lot	4922	521	61	0.117	0.354	4267	301	45	0.085	0.312
DEP.7	SMFQ	Hard to concentrate	4476	917	112	0.207	0.453	3879	683	58	0.173	0.41
DEP.8	SMFQ	Hated themselves	5146	324	38	0.073	0.285	4346	226	46	0.069	0.29
DEP.9	SMFQ	Felt like a bad person	5220	262	25	0.057	0.25	4424	176	18	0.046	0.227

## Sheet: eTable2
eTable 2: Number of SNPs resulting from GWAS QC procedures and SNPs included in polygenic scores (PGS).
GWAS	Trait	Sample size	Sample ancestry	SNP-heritability	SNPs pre-QC	Non autosomal SNPs	Info < 0.8	MAF < 0.1	Ambiguous SNPs	Duplicate SNPs	QC- positive SNPs ALSPAC	SNPs included in PGS overlapping with ALSPAC	QC-positive SNPs TEDS	SNPs included in PGS overlapping with TEDS
Yengo et al., 2018	BMI	456426	European	0.06	2336269	0	0	0	358380	7	1977882	519336	922666	868323
Lee et al., 2018	EA	1131881	European	0.3	10101242	0	0	0	1503339	0	8597903	575161	1362676	1211019
Demontis et al., 2019	ADHD	20,183 cases, 35,191 controls	European, North American, Chinese	0.216	8047420	0	0	0	1121345	0	6926075	552661	1145060	1069012
Purves et al., 2019	Anxiety	31,977 cases and 82,114 controls	European	0.26	7926782	0	170	0	1213020	57577	6656015	595918	934238	867312
Howard et al., 2019	Depression	246,363 cases and 561,190 controls	European	0.089	8483301	0	0	0	1297781	0	7185520	570459	1029373	965349

## Sheet: eTable3
eTable 3: Model fit indices for Model 2 in all networks and model comparisons between constraned and unconstrained models in all networks.
Fit index	Phenotypic network	ADHD PGS network	Depression PGS network	Anxiety PGS network	EA PGS network	BMI PGS network	All PGS network
cfi	0.978	0.977	0.978	0.978	0.977	0.977	0.977
rmsea	0.02	0.02	0.019	0.019	0.019	0.02	0.018
model	DF	AIC	BIC	RMSEA	Chisq	Chisq_diff	DF_diff	p_value
Phenotypic network
not constrained	850	943240	947242	0.017	2075.53
constrained	1055	943884	946406	0.02	3129.6	1054.07	205	< 0.0001
All PGS network
not constrained	1196	1083556	1087949	0.015	2640.41
constrained	1418	1084189	1086978	0.018	3717.18	1076.76	222	< 0.0001
BMI PGS network
not constrained	916	971943	976018	0.017	2242.29
constrained	1124	972585	975157	0.02	3300.15	1057.86	208	< 0.0001
Depression PGS network
not constrained	918	971973	976034	0.016	2141.46
constrained	1125	972628	975192	0.019	3209.81	1068.35	207	< 0.0001
ADHD PGS network
not constrained	920	971926	975972	0.017	2245.82
constrained	1126	972567	975125	0.02	3298.99	1053.17	206	< 0.0001
EA PGS network
not constrained	904	971652	975813	0.017	2189.19
constrained	1118	972308	974924	0.019	3273.82	1084.63	214	< 0.0001
ANX PGS network
not constrained	922	972056	976087	0.017	2196.55
constrained	1127	972704	975254	0.019	3254.76	1058.21	205	< 0.0001
RMSEA: Root Mean Square Error of Approximation; CFI: Comparative Fit Index.DF: Degrees of Freedom; AIC: Akaike Information Criterion; BIC: Bayesian Information Criterion; Chisq: Chi Square; Chisq_diff: Chi Square difference; DF_diff: Degrees of Freedom difference

## Sheet: eTable4
eTable 4: Model 3 results: model comparisons between models with all PGS edges, and models without PGS edges in each network.
model	DF	AIC	BIC	RMSEA	Chisq	Chisq_diff	DF_diff	p_value
All PGS network
all pgs original	1418	1084189	1086978	0.018	3717.18
allpgs no pgs edges	1441	1087953	1090575	0.029	7526.95	3809.78	23	< 0.0001
BMI PGS network
bmi original	1124	972585	975157	0.02	3300.15
bmi no pgs	1129	972729	975265	0.02	3453.97	153.823	5	< 0.0001
Depression PGS network
dep original	1125	972628	975192	0.019	3209.81
dep no pgs	1127	972680	975231	0.019	3266.6	56.788	2	< 0.0001
ADHD PGS network
adhd original	1126	972567	975125	0.02	3298.99
adhd no pgs	1128	972702	975245	0.02	3437.41	138.42	2	< 0.0001
ANX PGS network
anx original	1127	972704	975254	0.019	3254.76
anx no pgs	1128	972715	975258	0.019	3267.61	12.843	1	< 0.0001
EA PGS network
ea original	1118	972308	974924	0.019	3273.82
ea no pgs	1127	972688	975238	0.021	3671.34	397.52	9	< 0.0001
RMSEA: Root Mean Square Error of Approximation; CFI: Comparative Fit Index.DF: Degrees of Freedom; AIC: Akaike Information Criterion; BIC: Bayesian Information Criterion; Chisq: Chi Square; Chisq_diff: Chi Square difference; DF_diff: Degrees of Freedom difference

## Sheet: eTable5
eTable 5: Model 4 results: model comparisons between models with all PRS edges (original), and models without a single PRS edge in each network.
model	DF	AIC	BIC	RMSEA	Chisq	Chisq_diff	DF_diff	p_value	FDR_corrected_pvalue (34 tests)
All PGS network
all pgs original	1418	1084189	1086978	0.018	3717.18
all pgs no bmi-peer4	1419	1084223	1087004	0.018	3753.26	36.083	1	< 0.0001	< 0.0001
all pgs original	1418	1084189	1086978	0.018	3717.18
all pgs no bmi-pro5	1419	1084229	1087010	0.018	3758.98	41.805	1	< 0.0001	< 0.0001
all pgs original	1418	1084189	1086978	0.018	3717.18
all pgs no bmi-cond5	1419	1084204	1086985	0.018	3734.29	17.11	1	< 0.0001	5.08828e-05
all pgs original	1418	1084189	1086978	0.018	3717.18
all pgs no bmi-emo5	1419	1084194	1086976	0.018	3724.66	7.484	1	0.006	0.00641276
all pgs original	1418	1084189	1086978	0.018	3717.18
all pgs no ea-emo1	1419	1084197	1086978	0.018	3727.27	10.093	1	0.001	0.00168684
all pgs original	1418	1084189	1086978	0.018	3717.18
all pgs no ea-peer1	1419	1084194	1086976	0.018	3724.82	7.647	1	0.006	0.00604285
all pgs original	1418	1084189	1086978	0.018	3717.18
all pgs no ea-emo2	1419	1084223	1087004	0.018	3753.28	36.105	1	< 0.0001	< 0.0001
all pgs original	1418	1084189	1086978	0.018	3717.18
all pgs no ea-peer3	1419	1084204	1086985	0.018	3734.12	16.946	1	< 0.0001	5.08828e-05
all pgs original	1418	1084189	1086978	0.018	3717.18
all pgs no ea-hyp3	1419	1084207	1086988	0.018	3737.12	19.942	1	< 0.0001	< 0.0001
all pgs original	1418	1084189	1086978	0.018	3717.18
all pgs no ea-cond4	1419	1084234	1087015	0.018	3764.24	47.069	1	< 0.0001	< 0.0001
all pgs original	1418	1084189	1086978	0.018	3717.18
all pgs no ea-pro5	1419	1084229	1087010	0.018	3759.22	42.044	1	< 0.0001	< 0.0001
all pgs original	1418	1084189	1086978	0.018	3717.18
all pgs no ea-hyp4	1419	1084204	1086985	0.018	3734.1	16.924	1	< 0.0001	5.08828e-05
all pgs original	1418	1084189	1086978	0.018	3717.18
all pgs no ea-hyp5	1419	1084222	1087004	0.018	3752.32	35.145	1	< 0.0001	< 0.0001
all pgs original	1418	1084189	1086978	0.018	3717.18
all pgs no dep-peer4	1419	1084203	1086984	0.018	3733.32	16.14	1	< 0.0001	7.40909e-05
all pgs original	1418	1084189	1086978	0.018	3717.18
all pgs no dep-emo2	1419	1084207	1086988	0.018	3736.97	19.788	1	< 0.0001	< 0.0001
all pgs original	1418	1084189	1086978	0.018	3717.18
all pgs no adhd-cond4	1419	1084197	1086979	0.018	3727.84	10.668	1	0.001	0.00132358
all pgs original	1418	1084189	1086978	0.018	3717.18
all pgs no adhd-hyp3	1419	1084236	1087018	0.018	3766.84	49.663	1	< 0.0001	< 0.0001
BMI PGS network
original bmi	1124	972585	975157	0.02	3300.15
no edge bmi-peer	1125	972618	975183	0.02	3335.57	35.413	1	< 0.0001	< 0.0001
original bmi	1124	972585	975157	0.02	3300.15
no edge bmi-pro	1125	972649	975214	0.02	3366.2	66.05	1	< 0.0001	< 0.0001
original bmi	1124	972585	975157	0.02	3300.15
no edge bmi-hyp	1125	972605	975170	0.02	3321.8	21.645	1	< 0.0001	< 0.0001
original bmi	1124	972585	975157	0.02	3300.15
no edge bmi-cond	1125	972605	975170	0.02	3322.47	22.322	1	< 0.0001	< 0.0001
original bmi	1124	972585	975157	0.02	3300.15
no edge bmi-emo	1125	972592	975157	0.02	3309.12	8.971	1	0.003	0.00300814
Depression PGS network
original dep	1125	972628	975192	0.019	3209.81
no edge dep-peer	1126	972654	975212	0.019	3238.66	28.85	1	< 0.0001	< 0.0001
original dep	1125	972628	975192	0.019	3209.81
no edge dep-dep2	1126	972644	975202	0.019	3228.41	18.605	1	< 0.0001	< 0.0001
ADHD PGS network
adhd original	1126	972567	975125	0.02	3298.99
no edge adhd-hyp	1127	972651	975201	0.02	3384.12	85.14	1	< 0.0001	< 0.0001
adhd original	1126	972567	975125	0.02	3298.99
no edge adhd-cond	1127	972592	975142	0.02	3325.17	26.184	1	< 0.0001	< 0.0001
EA PGS network
original ea	1118	972308	974924	0.019	3273.82
no edge ea-emo1	1119	972317	974925	0.02	3284.08	10.262	1	0.001	0.00159237
original ea	1118	972308	974924	0.019	3273.82
no edge ea-emo2	1119	972336	974944	0.02	3303.32	29.504	1	< 0.0001	< 0.0001
original ea	1118	972308	974924	0.019	3273.82
no edge ea-hyp3	1119	972342	974950	0.02	3309.05	35.23	1	< 0.0001	< 0.0001
original ea	1118	972308	974924	0.019	3273.82
no edge ea-hyp4	1119	972324	974932	0.02	3290.79	16.974	1	< 0.0001	5.08828e-05
original ea	1118	972308	974924	0.019	3273.82
no edge ea-hyp5	1119	972342	974950	0.02	3309.02	35.202	1	< 0.0001	< 0.0001
original ea	1118	972308	974924	0.019	3273.82
no edge ea-peer1	1119	972314	974922	0.02	3280.87	7.054	1	0.008	0.00790974
original ea	1118	972308	974924	0.019	3273.82
no edge ea-cond4	1119	972372	974980	0.02	3339.37	65.552	1	< 0.0001	< 0.0001
original ea	1118	972308	974924	0.019	3273.82
no edge ea-pro5	1119	972373	974981	0.02	3340	66.183	1	< 0.0001	< 0.0001
RMSEA: Root Mean Square Error of Approximation; CFI: Comparative Fit Index.DF: Degrees of Freedom; AIC: Akaike Information Criterion; BIC: Bayesian Information Criterion; Chisq: Chi Square; Chisq_diff: Chi Square difference; DF_diff: Degrees of Freedom difference; FDR: False Discovery Rate.

## Sheet: eTable6
eTable 6: Model 5 results: model comparisons between models where PRS edges are equal between ALSPAC and TEDS (original) and models where they are free to vary.
model	DF	AIC	BIC	RMSEA	Chisq	Chisq_diff	DF_diff	p_value	FDR_corrected_pvalue (35 tests)
All PGS network
free adhd-cond4	1417	1084190	1086986	0.018	3716.81
original allpgs	1418	1084189	1086978	0.018	3717.18	0.369	1	0.544	0.906333
free adhd-hyp3	1417	1084191	1086987	0.018	3717.01
original allpgs	1418	1084189	1086978	0.018	3717.18	0.161	1	0.688	0.94425
free dep-peer4	1417	1084189	1086985	0.018	3715.08
original allpgs	1418	1084189	1086978	0.018	3717.18	2.095	1	0.148	0.470343
free dep-emo2	1417	1084191	1086987	0.018	3717.14
original allpgs	1418	1084189	1086978	0.018	3717.18	0.039	1	0.843	0.94425
free ea-emo1	1417	1084188	1086984	0.018	3713.94
original allpgs	1418	1084189	1086978	0.018	3717.18	3.238	1	0.072	0.419599
free ea-peer1	1417	1084188	1086984	0.018	3713.89
original allpgs	1418	1084189	1086978	0.018	3717.18	3.291	1	0.07	0.419599
free ea-emo2	1417	1084190	1086986	0.018	3716.69
original allpgs	1418	1084189	1086978	0.018	3717.18	0.491	1	0.484	0.906333
free ea-peer3	1417	1084190	1086986	0.018	3716.51
original allpgs	1418	1084189	1086978	0.018	3717.18	0.669	1	0.413	0.904268
free ea-hyp3	1417	1084190	1086986	0.018	3716.31
original allpgs	1418	1084189	1086978	0.018	3717.18	0.864	1	0.353	0.822636
free ea-cond4	1417	1084186	1086982	0.018	3712.37
original allpgs	1418	1084189	1086978	0.018	3717.18	4.807	1	0.028	0.419599
free ea-pro5	1417	1084191	1086987	0.018	3717.14
original allpgs	1418	1084189	1086978	0.018	3717.18	0.038	1	0.846	0.94425
free ea-hyp4	1417	1084189	1086985	0.018	3715.85
original allpgs	1418	1084189	1086978	0.018	3717.18	1.326	1	0.25	0.671784
free ea-hyp5	1417	1084191	1086987	0.018	3717.14
original allpgs	1418	1084189	1086978	0.018	3717.18	0.035	1	0.851	0.94425
free bmi-peer4	1417	1084191	1086987	0.018	3717.14
original allpgs	1418	1084189	1086978	0.018	3717.18	0.032	1	0.857	0.94425
free bmi-pro5	1417	1084191	1086987	0.018	3717.18
original allpgs	1418	1084189	1086978	0.018	3717.18	0.002	1	0.967	0.973241
free bmi-cond5	1417	1084191	1086987	0.018	3716.95
original allpgs	1418	1084189	1086978	0.018	3717.18	0.228	1	0.633	0.94425
free bmi-emo5	1417	1084188	1086984	0.018	3714.57
original allpgs	1418	1084189	1086978	0.018	3717.18	2.608	1	0.106	0.42554
BMI PGS network
free bmi-hyp	1123	972587	975166	0.02	3300.14
original bmi	1124	972585	975157	0.02	3300.15	0.009	1	0.923	0.973241
free bmi-emo	1123	972584	975164	0.02	3297.54
original bmi	1124	972585	975157	0.02	3300.15	2.612	1	0.106	0.42554
free bmi-cond	1123	972587	975166	0.02	3299.92
original bmi	1124	972585	975157	0.02	3300.15	0.233	1	0.629	0.94425
free bmi-peer	1123	972587	975166	0.02	3300.12
original bmi	1124	972585	975157	0.02	3300.15	0.03	1	0.863	0.94425
free bmi-pro	1123	972587	975166	0.02	3300.15
original bmi	1124	972585	975157	0.02	3300.15	0.001	1	0.973	0.973241
Depression PGS network
free dep-peer	1124	972628	975200	0.019	3207.63
original dep	1125	972628	975192	0.019	3209.81	2.178	1	0.14	0.470343
free dep-dep2	1124	972629	975201	0.019	3209.38
original dep	1125	972628	975192	0.019	3209.81	0.432	1	0.511	0.906333
ADHD PGS network
free edge adhd-hyp	1125	972569	975134	0.02	3298.82
adhd original	1126	972567	975125	0.02	3298.99	0.165	1	0.684	0.94425
free edge adhd-cond	1125	972569	975134	0.02	3298.61
adhd original	1126	972567	975125	0.02	3298.99	0.377	1	0.539	0.906333
EA PGS network
free ea-emo1	1117	972307	974930	0.019	3270.56
original ea	1118	972308	974924	0.019	3273.82	3.262	1	0.071	0.419599
free ea-emo2	1117	972310	974933	0.02	3273.34
original ea	1118	972308	974924	0.019	3273.82	0.479	1	0.489	0.906333
free ea-hyp3	1117	972310	974932	0.02	3272.91
original ea	1118	972308	974924	0.019	3273.82	0.911	1	0.34	0.822636
free ea-hyp4	1117	972309	974932	0.02	3272.46
original ea	1118	972308	974924	0.019	3273.82	1.363	1	0.243	0.671784
free ea-hyp5	1117	972310	974933	0.02	3273.77
original ea	1118	972308	974924	0.019	3273.82	0.045	1	0.832	0.94425
free ea-peer1	1117	972307	974930	0.019	3270.51
original ea	1118	972308	974924	0.019	3273.82	3.307	1	0.069	0.419599
free ea-cond4	1117	972306	974928	0.019	3269.09
original ea	1118	972308	974924	0.019	3273.82	4.731	1	0.03	0.419599
free ea-pro5	1117	972310	974933	0.02	3273.78
original ea	1118	972308	974924	0.019	3273.82	0.042	1	0.838	0.94425
ANX PGS network
free dep-dep2	1126	972704	975261	0.019	3252.2
original anx	1127	972704	975254	0.019	3254.76	2.563	1	0.109	0.42554
RMSEA: Root Mean Square Error of Approximation; CFI: Comparative Fit Index.DF: Degrees of Freedom; AIC: Akaike Information Criterion; BIC: Bayesian Information Criterion; Chisq: Chi Square; Chisq_diff: Chi Square difference; DF_diff: Degrees of Freedom difference; FDR: False Discovery Rate.

## Sheet: eTable7
eTable 7: BMI PGS network matrix
Node	DEP.2	DEP.3	DEP.5	DEP.6	DEP.7	DEP.8	DEP.9	DEP.10	DEP.11	DEP.12	DEP.13	PRO.1	HYP.1	EMO.1	PRO.2	COND.1	PEER.1	COND.2	EMO.2	PRO.3	HYP.2	PEER.2	COND.3	EMO.3	PEER.3	HYP.3	EMO.4	PRO.4	COND.4	PEER.4	PRO.5	HYP.4	COND.5	PEER.5	EMO.5	HYP.5	BMI
DEP.2	0	0.15	0.08	0.1	0.07	0.06	0	0	0.11	0	0.04	0	0	0	-0.05	0.08	0	0	0.05	0	0	0	0	0.07	0	0	0	-0.05	0	0	0	0	0	0	0	0	0
DEP.3	0.15	0	0	0.04	0.1	0	0	0.04	0	0	0	0	0	0.14	0	0	0.06	0	0	0	0	0	0	0	0	0	0	0	0	0	0	0	0	0	0	0	0
DEP.5	0.08	0	0	0.12	0.06	0.2	0.06	0.06	0.14	0.21	0.14	0	0	0	0	0	0	0	0.07	0	0	0	0	0	0	0	0	0	0	0	0	0	0	0	0	0	0
DEP.6	0.1	0.04	0.12	0	0.11	0.06	0	0.05	0	0	0	0	0	0	0	0.06	0	0	0	0	0	0	0	0.22	-0.04	0	0	0	0	0	0	0	0	-0.04	0.04	-0.06	0
DEP.7	0.07	0.1	0.06	0.11	0	0	0.05	0.06	0	0.07	0.06	0	0.14	0.05	0	0	0	0	0	0	0	0	0	0	0	0.2	0	0	0	0	0	0	0	0	0	0.07	0
DEP.8	0.06	0	0.2	0.06	0	0	0.35	0.07	0.15	0.1	0.04	0	0	0	0	0	-0.06	0	0.04	0	0	0	0	0.04	0	0	0	0	0	0	0	0	0	0	0	0	0
DEP.9	0	0	0.06	0	0.05	0.35	0	0.04	0.12	0.05	0.07	0	0	0	0	0.03	0	0	0	0	0	0	0	0	0	0	0	0	0	0	0	0	0.09	0	0.05	0	0
DEP.10	0	0.04	0.06	0.05	0.06	0.07	0.04	0	0.16	0.12	0	0	0	0	0	-0.04	0.08	0	0.07	0	0	0.05	0	0.09	0.08	-0.04	0	0	0	0.11	0	0	0	0.05	0	0	0
DEP.11	0.11	0	0.14	0	0	0.15	0.12	0.16	0	0	0.18	0	0	0	0	0.05	0	0.04	-0.06	0	0	0	0.07	0.05	0	-0.03	0	0	0.04	0	0.03	0	0	0	0	0	0
DEP.12	0	0	0.21	0	0.07	0.1	0.05	0.12	0	0	0.23	0	0	0	0	0	0	0	0	0	0	0	0	0	0.03	0	0.05	0.05	0	0.07	0	0	0	0	0.06	0.05	0
DEP.13	0.04	0	0.14	0	0.06	0.04	0.07	0	0.18	0.23	0	0	0	0	0	0.09	0	0	0.06	0	0	0	0	0.05	0	0	0	0	0.04	0	0	0.04	0	0.04	0	0	0
PRO.1	0	0	0	0	0	0	0	0	0	0	0	0	0	0	0.12	-0.08	0	-0.17	0	0.2	0	0	0	0	0	0	0	0.12	-0.07	0	0.1	-0.12	0	0	0	0	0
HYP.1	0	0	0	0	0.14	0	0	0	0	0	0	0	0	0.05	0	0.09	-0.05	0.08	0	0	0.46	0	0	0	-0.04	0.11	0	-0.04	0	0	0.04	0.05	0	0.04	0	0	0
EMO.1	0	0.14	0	0	0.05	0	0	0	0	0	0	0	0.05	0	0.04	0.09	0	0	0.11	0	0	0	0	0.08	0	0	0.04	0	0	0	0	0	0	0	0.04	0	0
PRO.2	-0.05	0	0	0	0	0	0	0	0	0	0	0.12	0	0.04	0	0	0	-0.1	0	0.11	0	0	-0.07	0	-0.09	0	0	0.14	-0.05	0	0.08	0	0	0	0	0	0
COND.1	0.08	0	0	0.06	0	0	0.03	-0.04	0.05	0	0.09	-0.08	0.09	0.09	0	0	0	0.17	0	0	0	-0.04	0.1	0.09	0	0	0	0	0.11	0	0	0.04	0	0	0	0	0
PEER.1	0	0.06	0	0	0	-0.06	0	0.08	0	0	0	0	-0.05	0	0	0	0	-0.07	0.04	0	0.04	0.09	0	0.07	0.13	0	0.1	0	0	0.04	-0.08	0	0	0.19	0	0	0
COND.2	0	0	0	0	0	0	0	0	0.04	0	0	-0.17	0.08	0	-0.1	0.17	-0.07	0	-0.03	-0.07	0	0.05	0	0	0.05	0	0	0	0.07	0	-0.07	0.08	0	0	0	0.08	0
EMO.2	0.05	0	0.07	0	0	0.04	0	0.07	-0.06	0	0.06	0	0	0.11	0	0	0.04	-0.03	0	0.06	0.05	0	0	0.21	0.04	0	0.1	0	0	0.06	0	0	-0.04	0	0.23	0	0
PRO.3	0	0	0	0	0	0	0	0	0	0	0	0.2	0	0	0.11	0	0	-0.07	0.06	0	0	-0.06	0	0	-0.04	0	0	0.15	0	0	0.18	0	0	0	0	0	0
HYP.2	0	0	0	0	0	0	0	0	0	0	0	0	0.46	0	0	0	0.04	0	0.05	0	0	0	0.07	0	0	0.14	0	0	0.05	0	0	0	0	0	0	0	0
PEER.2	0	0	0	0	0	0	0	0.05	0	0	0	0	0	0	0	-0.04	0.09	0.05	0	-0.06	0	0	0	0	0.26	0	0	0	0	0.05	0	0.05	0	0.09	0	0	0
COND.3	0	0	0	0	0	0	0	0	0.07	0	0	0	0	0	-0.07	0.1	0	0	0	0	0.07	0	0	0.04	0	0	0	-0.07	0.1	0.07	0	0	0.11	0.04	0	0	0
EMO.3	0.07	0	0	0.22	0	0.04	0	0.09	0.05	0	0.05	0	0	0.08	0	0.09	0.07	0	0.21	0	0	0	0.04	0	0	0	0	0	0	0.11	0	0	0	0	0	0	0
PEER.3	0	0	0	-0.04	0	0	0	0.08	0	0.03	0	0	-0.04	0	-0.09	0	0.13	0.05	0.04	-0.04	0	0.26	0	0	0	0	0	-0.08	0	0.2	-0.04	0.06	0	0.12	0	0.05	0
HYP.3	0	0	0	0	0.2	0	0	-0.04	-0.03	0	0	0	0.11	0	0	0	0	0	0	0	0.14	0	0	0	0	0	0.08	0.07	0	0.05	0	0.11	0.04	0.04	0	0.41	0
EMO.4	0	0	0	0	0	0	0	0	0	0.05	0	0	0	0.04	0	0	0.1	0	0.1	0	0	0	0	0	0	0.08	0	0	0	0	-0.07	0	0	0	0.28	0	0
PRO.4	-0.05	0	0	0	0	0	0	0	0	0.05	0	0.12	-0.04	0	0.14	0	0	0	0	0.15	0	0	-0.07	0	-0.08	0.07	0	0	0	0	0.12	0	0	0	0	-0.05	0
COND.4	0	0	0	0	0	0	0	0	0.04	0	0.04	-0.07	0	0	-0.05	0.11	0	0.07	0	0	0.05	0	0.1	0	0	0	0	0	0	0.05	0	0.08	0.27	0	0	0.05	0
PEER.4	0	0	0	0	0	0	0	0.11	0	0.07	0	0	0	0	0	0	0.04	0	0.06	0	0	0.05	0.07	0.11	0.2	0.05	0	0	0.05	0	0.11	0	0	0.09	0.05	0	0.05
PRO.5	0	0	0	0	0	0	0	0	0.03	0	0	0.1	0.04	0	0.08	0	-0.08	-0.07	0	0.18	0	0	0	0	-0.04	0	-0.07	0.12	0	0.11	0	-0.1	0	0.1	0	-0.07	0.07
HYP.4	0	0	0	0	0	0	0	0	0	0	0.04	-0.12	0.05	0	0	0.04	0	0.08	0	0	0	0.05	0	0	0.06	0.11	0	0	0.08	0	-0.1	0	0	-0.05	0	0.23	0.04
COND.5	0	0	0	0	0	0	0.09	0	0	0	0	0	0	0	0	0	0	0	-0.04	0	0	0	0.11	0	0	0.04	0	0	0.27	0	0	0	0	0	0	0	0.05
PEER.5	0	0	0	-0.04	0	0	0	0.05	0	0	0.04	0	0.04	0	0	0	0.19	0	0	0	0	0.09	0.04	0	0.12	0.04	0	0	0	0.09	0.1	-0.05	0	0	0.06	0	0
EMO.5	0	0	0	0.04	0	0	0.05	0	0	0.06	0	0	0	0.04	0	0	0	0	0.23	0	0	0	0	0	0	0	0.28	0	0	0.05	0	0	0	0.06	0	0	-0.04
HYP.5	0	0	0	-0.06	0.07	0	0	0	0	0.05	0	0	0	0	0	0	0	0.08	0	0	0	0	0	0	0.05	0.41	0	-0.05	0.05	0	-0.07	0.23	0	0	0	0	0
BMI	0	0	0	0	0	0	0	0	0	0	0	0	0	0	0	0	0	0	0	0	0	0	0	0	0	0	0	0	0	0.05	0.07	0.04	0.05	0	-0.04	0	0

## Sheet: eTable8
eTable 8: Depression PGS network matrix
Node	DEP.2	DEP.3	DEP.5	DEP.6	DEP.7	DEP.8	DEP.9	DEP.10	DEP.11	DEP.12	DEP.13	PRO.1	HYP.1	EMO.1	PRO.2	COND.1	PEER.1	COND.2	EMO.2	PRO.3	HYP.2	PEER.2	COND.3	EMO.3	PEER.3	HYP.3	EMO.4	PRO.4	COND.4	PEER.4	PRO.5	HYP.4	COND.5	PEER.5	EMO.5	HYP.5	DEP
DEP.2	0	0.15	0.08	0.09	0.07	0.06	0	0	0.1	0	0.04	0	0	0	-0.05	0.08	0	0	0.05	0	0	0	0	0.07	0	0	0	-0.05	0	0	0	0	0	0	0	0	0.04
DEP.3	0.15	0	0	0.04	0.1	0	0	0.04	0	0	0	0	0	0.14	0	0	0.06	0	0	0	0	0	0	0	0	0	0	0	0	0	0	0	0	0	0	0	0
DEP.5	0.08	0	0	0.11	0.07	0.2	0.06	0.06	0.14	0.21	0.13	0	0	0	0	0	0	0	0.07	0	0	0	0	0	0	0	0	0	0	0	0	0	0	0	0	0	0
DEP.6	0.09	0.04	0.11	0	0.12	0.05	0	0.04	0.04	0	0	0	0	0	0	0.05	0	0	0	0	0	0	0	0.22	-0.05	-0.04	0	0	0	0	0	0	0	0	0.04	-0.04	0
DEP.7	0.07	0.1	0.07	0.12	0	0	0.06	0.07	-0.04	0.06	0.07	0	0.14	0.05	0	0	0	0	0	0	0	0	0	0	0	0.2	0	0	0	0	0	0	0	0	0	0.07	0
DEP.8	0.06	0	0.2	0.05	0	0	0.35	0.08	0.15	0.1	0.04	0	0	0	0	0	-0.06	0	0.04	0	0	0	0	0.05	0	0	0	0	0	0	0	0	0	0	0	-0.03	0
DEP.9	0	0	0.06	0	0.06	0.35	0	0	0.12	0.06	0.07	0	0	0	0	0.03	0	0	0	0	0	0	0	0	0	0	0	0	0	0	0	0	0.09	0	0.05	0	0
DEP.10	0	0.04	0.06	0.04	0.07	0.08	0	0	0.17	0.12	0	0	0	0	0	-0.04	0.08	0	0.07	0	0	0.05	0	0.1	0.08	-0.05	0	0	0	0.11	0	0	0	0.04	0	0	0
DEP.11	0.1	0	0.14	0.04	-0.04	0.15	0.12	0.17	0	0	0.18	0	0	0	0	0.04	0	0.04	-0.06	0	0	0	0.07	0.04	0	0	0	0	0.04	0	0	0	0	0	0	0	0
DEP.12	0	0	0.21	0	0.06	0.1	0.06	0.12	0	0	0.23	0	0	0	0	0	0	0	0	0	0	0	0	0	0.03	0	0.05	0.05	0	0.07	0	0	0	0	0.06	0.06	0
DEP.13	0.04	0	0.13	0	0.07	0.04	0.07	0	0.18	0.23	0	0	0	0	0	0.09	0	0	0.06	0	0	0	0	0.05	0	0	0	0	0.04	0	0.04	0.05	0	0.03	0	0	0
PRO.1	0	0	0	0	0	0	0	0	0	0	0	0	0	0	0.12	-0.08	0	-0.17	0	0.2	0	0	0	0	0	0	0	0.12	-0.07	0	0.1	-0.12	0	0	0	0	0
HYP.1	0	0	0	0	0.14	0	0	0	0	0	0	0	0	0.05	0	0.09	-0.05	0.08	0	0	0.46	0	0.04	0	-0.04	0.11	0	-0.04	0	0	0.03	0.05	0	0.04	0	0	0
EMO.1	0	0.14	0	0	0.05	0	0	0	0	0	0	0	0.05	0	0.04	0.09	0	0	0.11	0	0	0	0	0.08	0	0	0.04	0	0	0	0	0	0	0	0.04	0	0
PRO.2	-0.05	0	0	0	0	0	0	0	0	0	0	0.12	0	0.04	0	0	0	-0.1	0	0.11	0	0	-0.07	0	-0.09	0	0	0.14	-0.05	0	0.08	0	0	0	0	0	0
COND.1	0.08	0	0	0.05	0	0	0.03	-0.04	0.04	0	0.09	-0.08	0.09	0.09	0	0	0	0.17	0	0	0	-0.04	0.1	0.09	0	0	0	0	0.11	0	0	0.04	0	0	0	0	0
PEER.1	0	0.06	0	0	0	-0.06	0	0.08	0	0	0	0	-0.05	0	0	0	0	-0.07	0.04	0	0.04	0.09	0	0.07	0.13	0	0.1	0	0	0.04	-0.08	0	0	0.19	0	0	0
COND.2	0	0	0	0	0	0	0	0	0.04	0	0	-0.17	0.08	0	-0.1	0.17	-0.07	0	-0.03	-0.07	0	0.05	0	0	0.04	0	0	0	0.07	0	-0.07	0.08	0	0	0	0.08	0
EMO.2	0.05	0	0.07	0	0	0.04	0	0.07	-0.06	0	0.06	0	0	0.11	0	0	0.04	-0.03	0	0.06	0.05	0	0	0.21	0.04	0	0.1	0	0	0.06	0	0	-0.04	0	0.24	0	0
PRO.3	0	0	0	0	0	0	0	0	0	0	0	0.2	0	0	0.11	0	0	-0.07	0.06	0	0	-0.06	0	0	-0.04	0	0	0.15	0	0	0.18	0	0	0	0	0	0
HYP.2	0	0	0	0	0	0	0	0	0	0	0	0	0.46	0	0	0	0.04	0	0.05	0	0	0	0.05	0	0	0.14	0	0	0.05	0	0	0	0	0	0	0	0
PEER.2	0	0	0	0	0	0	0	0.05	0	0	0	0	0	0	0	-0.04	0.09	0.05	0	-0.06	0	0	0	0	0.26	0	0	0	0	0.05	0	0.05	0	0.09	0	0	0
COND.3	0	0	0	0	0	0	0	0	0.07	0	0	0	0.04	0	-0.07	0.1	0	0	0	0	0.05	0	0	0.04	0.04	0	0	-0.06	0.09	0.07	0	0	0.11	0	0	0	0
EMO.3	0.07	0	0	0.22	0	0.05	0	0.1	0.04	0	0.05	0	0	0.08	0	0.09	0.07	0	0.21	0	0	0	0.04	0	0	0	0	0	0	0.11	0	0	0	0	0	0	0
PEER.3	0	0	0	-0.05	0	0	0	0.08	0	0.03	0	0	-0.04	0	-0.09	0	0.13	0.04	0.04	-0.04	0	0.26	0.04	0	0	0	0	-0.08	0	0.2	-0.04	0.06	0	0.12	0	0.05	0
HYP.3	0	0	0	-0.04	0.2	0	0	-0.05	0	0	0	0	0.11	0	0	0	0	0	0	0	0.14	0	0	0	0	0	0.08	0.07	0	0.05	0	0.11	0.04	0.04	0	0.41	0
EMO.4	0	0	0	0	0	0	0	0	0	0.05	0	0	0	0.04	0	0	0.1	0	0.1	0	0	0	0	0	0	0.08	0	0	0	0	-0.07	0	0	0	0.28	0	0
PRO.4	-0.05	0	0	0	0	0	0	0	0	0.05	0	0.12	-0.04	0	0.14	0	0	0	0	0.15	0	0	-0.06	0	-0.08	0.07	0	0	0	0	0.12	0	0	0	0	-0.05	0
COND.4	0	0	0	0	0	0	0	0	0.04	0	0.04	-0.07	0	0	-0.05	0.11	0	0.07	0	0	0.05	0	0.09	0	0	0	0	0	0	0.05	0	0.08	0.27	0	0	0.05	0
PEER.4	0	0	0	0	0	0	0	0.11	0	0.07	0	0	0	0	0	0	0.04	0	0.06	0	0	0.05	0.07	0.11	0.2	0.05	0	0	0.05	0	0.11	0	0	0.1	0.05	0	0.05
PRO.5	0	0	0	0	0	0	0	0	0	0	0.04	0.1	0.03	0	0.08	0	-0.08	-0.07	0	0.18	0	0	0	0	-0.04	0	-0.07	0.12	0	0.11	0	-0.1	0	0.1	0	-0.07	0
HYP.4	0	0	0	0	0	0	0	0	0	0	0.05	-0.12	0.05	0	0	0.04	0	0.08	0	0	0	0.05	0	0	0.06	0.11	0	0	0.08	0	-0.1	0	0	-0.04	0	0.24	0
COND.5	0	0	0	0	0	0	0.09	0	0	0	0	0	0	0	0	0	0	0	-0.04	0	0	0	0.11	0	0	0.04	0	0	0.27	0	0	0	0	0	0	0	0
PEER.5	0	0	0	0	0	0	0	0.04	0	0	0.03	0	0.04	0	0	0	0.19	0	0	0	0	0.09	0	0	0.12	0.04	0	0	0	0.1	0.1	-0.04	0	0	0.06	0	0
EMO.5	0	0	0	0.04	0	0	0.05	0	0	0.06	0	0	0	0.04	0	0	0	0	0.24	0	0	0	0	0	0	0	0.28	0	0	0.05	0	0	0	0.06	0	0	0
HYP.5	0	0	0	-0.04	0.07	-0.03	0	0	0	0.06	0	0	0	0	0	0	0	0.08	0	0	0	0	0	0	0.05	0.41	0	-0.05	0.05	0	-0.07	0.24	0	0	0	0	0
DEP	0.04	0	0	0	0	0	0	0	0	0	0	0	0	0	0	0	0	0	0	0	0	0	0	0	0	0	0	0	0	0.05	0	0	0	0	0	0	0

## Sheet: eTable9
eTable 9: EA PGS network matrix
Node	DEP.2	DEP.3	DEP.5	DEP.6	DEP.7	DEP.8	DEP.9	DEP.10	DEP.11	DEP.12	DEP.13	PRO.1	HYP.1	EMO.1	PRO.2	COND.1	PEER.1	COND.2	EMO.2	PRO.3	HYP.2	PEER.2	COND.3	EMO.3	PEER.3	HYP.3	EMO.4	PRO.4	COND.4	PEER.4	PRO.5	HYP.4	COND.5	PEER.5	EMO.5	HYP.5	EA
DEP.2	0	0.15	0.08	0.09	0.07	0.06	0	0	0.11	0.04	0	0	0	0	-0.05	0.08	0	0	0.05	0	0	0	0	0.07	0	0	0	-0.05	0	0	0	0	0	0	0	0	0
DEP.3	0.15	0	0	0.04	0.1	0	0	0.04	0	0	0	0	0	0.14	0	0	0.06	0	0	0	0	0	0	0	0	0	0	0	0	0	0	0	0	0	0	0	0
DEP.5	0.08	0	0	0.11	0.06	0.21	0.06	0.06	0.14	0.2	0.14	0	0	0	0	0	0	0	0.07	0	0	0	0	0	0	0	0	0	0	0	0	0	0	0	0	0	0
DEP.6	0.09	0.04	0.11	0	0.11	0.05	0	0.04	0.04	0	0	0	0	0	0	0.05	0	0	0	0	0	0	0	0.22	-0.05	0	0	0	0	0	0	0	0	0	0	-0.05	0
DEP.7	0.07	0.1	0.06	0.11	0	0	0.05	0.07	-0.04	0.06	0.07	0	0.14	0.05	0	0	0	0	0.03	0	0	0	0	0	0	0.19	0	0	0	0	0	0	0	0	0	0.08	0
DEP.8	0.06	0	0.21	0.05	0	0	0.35	0.07	0.15	0.09	0.05	0	0	0	0	0	-0.06	0	0.04	0	0	0	0	0.04	0	0	0	0	0	0	0	0	0	0	0	-0.03	0
DEP.9	0	0	0.06	0	0.05	0.35	0	0.04	0.12	0.05	0.07	0	0	0	0	0.03	0	0	0	0	0	0	0	0	0	0	0	0	0	0	0	0	0.09	0	0.05	0	0
DEP.10	0	0.04	0.06	0.04	0.07	0.07	0.04	0	0.16	0.11	0	0	0	0	0	-0.04	0.08	0	0.06	0	0	0.05	0	0.09	0.08	-0.05	0	0	0	0.11	0	0	0	0.04	0	0	0
DEP.11	0.11	0	0.14	0.04	-0.04	0.15	0.12	0.16	0	0	0.18	0	0	0	0	0.04	0	0.04	-0.06	0	0	0	0.07	0.04	0	0	0	0	0.04	0	0	0	0	0	0	0	0
DEP.12	0.04	0	0.2	0	0.06	0.09	0.05	0.11	0	0	0.23	0	0	0	0	0	0	0	0	0	0	0	0	0	0.03	0	0.05	0.05	0	0.07	0	0	0	0	0.06	0.06	0
DEP.13	0	0	0.14	0	0.07	0.05	0.07	0	0.18	0.23	0	0	0	0	0	0.09	0	0	0.06	0	0	0	0	0.05	0	0	0	0	0.04	0	0.03	0.05	0	0.03	0	0	0
PRO.1	0	0	0	0	0	0	0	0	0	0	0	0	0	0	0.12	-0.08	0	-0.17	0	0.2	0	0	0	0	0	0	0	0.12	-0.07	0	0.1	-0.12	0	0	0	0	0
HYP.1	0	0	0	0	0.14	0	0	0	0	0	0	0	0	0.05	0	0.09	-0.05	0.08	0	0	0.46	0	0	0	-0.04	0.11	0	-0.04	0	0	0.03	0.05	0	0.04	0	0	0
EMO.1	0	0.14	0	0	0.05	0	0	0	0	0	0	0	0.05	0	0.04	0.09	0	0	0.11	0	0	0	0	0.08	0	0	0.04	0	0	0	0	0	0	0	0.04	0	-0.04
PRO.2	-0.05	0	0	0	0	0	0	0	0	0	0	0.12	0	0.04	0	0	0	-0.1	0	0.11	0	0	-0.07	0	-0.09	0	0	0.14	-0.05	0	0.08	0	0	0	0	0	0
COND.1	0.08	0	0	0.05	0	0	0.03	-0.04	0.04	0	0.09	-0.08	0.09	0.09	0	0	0	0.17	0	0	0	-0.04	0.1	0.09	0	0	0	0	0.11	0	0	0.04	0	0	0	0	0
PEER.1	0	0.06	0	0	0	-0.06	0	0.08	0	0	0	0	-0.05	0	0	0	0	-0.07	0.04	0	0.04	0.09	0	0.07	0.13	0	0.1	0	0	0.04	-0.07	0	0	0.19	0	0	0.04
COND.2	0	0	0	0	0	0	0	0	0.04	0	0	-0.17	0.08	0	-0.1	0.17	-0.07	0	-0.03	-0.07	0	0.05	0	0	0.04	0	0	0	0.07	0	-0.07	0.08	0	0	0	0.08	0
EMO.2	0.05	0	0.07	0	0.03	0.04	0	0.06	-0.06	0	0.06	0	0	0.11	0	0	0.04	-0.03	0	0.06	0.04	0	0	0.2	0.04	0	0.1	0	0	0.06	0	0	-0.04	0	0.23	0	0.04
PRO.3	0	0	0	0	0	0	0	0	0	0	0	0.2	0	0	0.11	0	0	-0.07	0.06	0	0	-0.06	0	0	-0.04	0	0	0.15	0	0	0.18	0	0	0	0	0	0
HYP.2	0	0	0	0	0	0	0	0	0	0	0	0	0.46	0	0	0	0.04	0	0.04	0	0	0	0.07	0	0	0.14	0	0	0.05	0	0	0	0	0	0	0	0
PEER.2	0	0	0	0	0	0	0	0.05	0	0	0	0	0	0	0	-0.04	0.09	0.05	0	-0.06	0	0	0	0	0.26	0	0	0	0	0.05	0	0.05	0	0.09	0	0	0
COND.3	0	0	0	0	0	0	0	0	0.07	0	0	0	0	0	-0.07	0.1	0	0	0	0	0.07	0	0	0.04	0.04	0	0	-0.06	0.1	0.07	0	0	0.11	0	0	0	0
EMO.3	0.07	0	0	0.22	0	0.04	0	0.09	0.04	0	0.05	0	0	0.08	0	0.09	0.07	0	0.2	0	0	0	0.04	0	0	0	0	0	0	0.11	0	0	0	0	0.04	0	0
PEER.3	0	0	0	-0.05	0	0	0	0.08	0	0.03	0	0	-0.04	0	-0.09	0	0.13	0.04	0.04	-0.04	0	0.26	0.04	0	0	0	0	-0.08	0	0.2	-0.04	0.06	0	0.12	0	0.05	0.04
HYP.3	0	0	0	0	0.19	0	0	-0.05	0	0	0	0	0.11	0	0	0	0	0	0	0	0.14	0	0	0	0	0	0.08	0.07	0	0.05	0	0.1	0.04	0.04	0	0.41	-0.06
EMO.4	0	0	0	0	0	0	0	0	0	0.05	0	0	0	0.04	0	0	0.1	0	0.1	0	0	0	0	0	0	0.08	0	0	0	0	-0.07	0	0	0	0.28	0	0
PRO.4	-0.05	0	0	0	0	0	0	0	0	0.05	0	0.12	-0.04	0	0.14	0	0	0	0	0.15	0	0	-0.06	0	-0.08	0.07	0	0	0	0	0.12	0	0	0	0	-0.05	0
COND.4	0	0	0	0	0	0	0	0	0.04	0	0.04	-0.07	0	0	-0.05	0.11	0	0.07	0	0	0.05	0	0.1	0	0	0	0	0	0	0.05	0	0.07	0.27	0	0	0.05	-0.05
PEER.4	0	0	0	0	0	0	0	0.11	0	0.07	0	0	0	0	0	0	0.04	0	0.06	0	0	0.05	0.07	0.11	0.2	0.05	0	0	0.05	0	0.11	0	0	0.1	0.04	0	0
PRO.5	0	0	0	0	0	0	0	0	0	0	0.03	0.1	0.03	0	0.08	0	-0.07	-0.07	0	0.18	0	0	0	0	-0.04	0	-0.07	0.12	0	0.11	0	-0.1	0	0.1	0	-0.08	-0.08
HYP.4	0	0	0	0	0	0	0	0	0	0	0.05	-0.12	0.05	0	0	0.04	0	0.08	0	0	0	0.05	0	0	0.06	0.1	0	0	0.07	0	-0.1	0	0	-0.04	0	0.23	-0.05
COND.5	0	0	0	0	0	0	0.09	0	0	0	0	0	0	0	0	0	0	0	-0.04	0	0	0	0.11	0	0	0.04	0	0	0.27	0	0	0	0	0	0	0	0
PEER.5	0	0	0	0	0	0	0	0.04	0	0	0.03	0	0.04	0	0	0	0.19	0	0	0	0	0.09	0	0	0.12	0.04	0	0	0	0.1	0.1	-0.04	0	0	0.05	0	0
EMO.5	0	0	0	0	0	0	0.05	0	0	0.06	0	0	0	0.04	0	0	0	0	0.23	0	0	0	0	0.04	0	0	0.28	0	0	0.04	0	0	0	0.05	0	0	0
HYP.5	0	0	0	-0.05	0.08	-0.03	0	0	0	0.06	0	0	0	0	0	0	0	0.08	0	0	0	0	0	0	0.05	0.41	0	-0.05	0.05	0	-0.08	0.23	0	0	0	0	-0.05
EA	0	0	0	0	0	0	0	0	0	0	0	0	0	-0.04	0	0	0.04	0	0.04	0	0	0	0	0	0.04	-0.06	0	0	-0.05	0	-0.08	-0.05	0	0	0	-0.05	0

[truncated: 6 more sheets: eTable10, eTable11, eTable12, eTable13, eTable14, eTable15]
